# Supplementary material for: Human Footprint Variation while Performing Load Bearing Tasks
Source: PLoS One. 2015 Mar 4;10(3):e0118619. doi: 10.1371/journal.pone.0118619 (PMC4349815; doi:10.1371/journal.pone.0118619)
Supplement: S2 Dataset — (XLS) [file pone.0118619.s002.xls]

## Sheet: Repeated Measures
Subject	Speedms 10	Llength 10	Rlength 10	Lwidthoblique 10	Rwidthoblique 10	LeftFootArea 10	RightFootArea 10	LStrideLength 10	RStrideLength 10	Speed 11	Llength 11	Rlength 11	Lwidthoblique 11	Rwidthoblique 11	LeftFootArea 11	RightFootArea 11	LStrideLength 11	RStrideLength 11	Speed 12	Llength 12	Rlength 12	Lwidthoblique 12	Rwidthoblique 12	LeftFootArea 12	RightFootArea 12	LStrideLength 12	RStrideLength 12	Speed 13	Llength 13	Rlength 13	Lwidthoblique 13	Rwidthoblique 13	LeftFootArea 13	RightFootArea 13	LStrideLength 13	RStrideLength 13	Speed 20	Llength 20	Rlength 20	Lwidthoblique 20	Rwidthoblique 20	LeftFootArea 20	RightFootArea 20	LStrideLength 20	RStrideLength 20	Speed 21	Llength 21	Rlength 21	Lwidthoblique 21
1	1.04242	233.25	236.6	84.625	81.8	19738.8	19353.9	789.667	791.75	1.07837	233.625	236	83	77.4	19390.9	18266.4	697	710.75	1.60708	234.4	232.833	83.6	89.6667	19595.8	20877.4	665.4	660.8	0.932639	229.75	236.5	83.5	83.6	19184.1	19771.4	662.8	656.2	0.472317	237.25	243	83.5	85.5	19810.4	20776.5	972	1001	0.72932	240.5	240.125	84.25
2	0.365564	228.333	228	85	87	19408.3	19836	830	777.5	0.572756	235.333	234.125	85.3333	87.25	20081.8	20427.4	1019.5	1002	0.55381	235.333	234.667	86.1667	89	20277.9	20885.3	1141	1119.5	0.457389	233.75	231.25	83.3333	87	19479.2	20118.8	912	953	0.86375	238	234	82	88.75	19516	20767.5	1215.5	1225.5		240.667	241	85
3	0.941162	269	267.5	96.5	100.5	25958.5	26883.8	1763	1722	0.948718	265.5	269.25	98	96.5	26019	25982.6	1623	1713	0.951531	264	270	95.5	100	25212	27000	1648	1710	0.811359	264.75	268.5	99	101	26210.2	27118.5	1526.5	1586	1.32544	263.833	271.75	99.5	103	26251.4	27990.2	1305.5	1253	1.24642	263.75	262.5	98
4	0.560429	245.875	246.75	88	87	21637	21467.2	935.333	935.333	0.601957	249.25	248.25	88.75	85.75	22120.9	21287.4	941.667	941.667	0.495086	246.333	249	90.3333	87	22252.1	21663	931.333	923	0.470452	247.125	248.625	90.1667	89.5	22282.4	22251.9	895.667	874	0.837587	250.667	247.5	88	84.75	22058.7	20975.6	1141	1114.67	0.846988	250.667	251.25	89.6667
5	0.366304	244.833	237.4	86.875	86.75	21269.9	20594.5	870	847.25	0.418393	246	244.667	86.875	89.1667	21371.2	21816.1	930.333	938	0.55381	245.667	234.667	86.8333	89	21332.1	20885.3	824.667	1119.5	0.305551	238.75	233.3	88.3333	93	21089.6	21696.9	726.5	708.6	0.923622	246.333	249.167	85.1667	88	20979.4	21926.7	1329	1311	0.876699	249.667	245.5	88
6	0.734	265.5	259.667	101.5	99.5	26948.2	25836.8	1026.83	1021.5	0.608778	260.5	258.75	101.5	102.5	26440.8	26521.9	893	882.5	0.673752	268.625	257.5	102.667	103	27578.8	26522.5	923.333	941.667	0.672846	262.25	262.333	101.25	101.5	26552.8	26626.8	983	1026.67	0.935958	264.333	263	100	98.3333	26433.3	25861.7	1197.5	1178	0.815455	266.75	260.333	102.167
7	0.779221	263.75	253	100	103.5	26375	26185.5	1082	1047.5	0.866745	269	258.667	100.667	100.333	27079.3	25952.9	1173.33	1226	0.772857	266.667	264	100	102.5	26666.7	27060	1166.67	1190.5	0.736914	263.25	259.333	102.5	100.5	26983.1	26063	1091.33	1093	0.978478	264	257.333	97.6667	101.667	25784	26162.2	1280	1293	1.00028	263.667	261.667	100.333
8	1.02057	249.333	243.333	93.3333	92	23271.1	22386.7	1322.5	1310.5	0.90397	250.667	239.333	95.3333	93	23896.9	22258	1223.5	1211	0.948698	249	241.5	90.6667	91.5	22576	22097.2	1202.5	1203	0.927649	249.667	239	92.6667	93.6667	23135.8	22386.3	1266.5	1200	1.26192	250.5	240.667	92.5	90.6667	23171.2	21820.4	1376	1348.5	1.03352	247	240	93.6667
9	0.551529	245.625	245.25	86.5	86.75	21246.6	21275.4	882.667	892	0.377339	239.8	246.75	87.3	88.875	20934.5	21929.9	765	763	0.4522	242.5	238.5	86.25	89.3	20915.6	21298	759.25	785	0.504716	239.1	242.75	85.9	87.6667	20538.7	21281.1	838	634.375	1.05909	245.667	244.333	85.3333	87.3333	20963.6	21338.4	1195	1262.5	1.09222	247.167	248	85
10	0.728277	299.167	292.625	109.167	112.25	32659	32847.2	1168.5	1106	0.62911	300.167	293.75	111.25	112.5	33393.5	33046.9	1103.5	1094.5	0.558232	297	292.25	109.75	110.375	32595.8	32257.1	959.667	998	0.614407	297.375	288.5	113.5	111.5	33752.1	32167.8	957.667	962.5	0.996023	303	294.667	110.5	111.333	33481.5	32806.2	1319	1346	0.784416	302.5	297	111.833
11	0.658621	249.5	255.25	93.125	93.375	23234.7	23834	958.667	963.333	0.656827	255.625	260.375	95.5	94.75	24412.2	24670.5	930	902	0.683051	247	253.5	92.5	95.25	22847.5	24145.9	952.333	917	0.673443	250.125	258.7	92.625	94.4	23167.8	24421.3	805.333	785.5	0.923324	250.333	255	93.6667	95.6667	23447.9	24395	1224	1220.5	1.04169	254.5	259.167	92.8333
12	0.628916	235	235.125	84.6667	85.25	19896.7	20044.4	1112.5	1109.33	0.694106	238.333	237.5	85.5	88.25	20377.5	20959.4	1084.5	1067	0.5175	236.5	237	85.5	85.75	20220.8	20322.8	1064	1048.33	0.49251	234.5	231.625	84	87.875	19698	20354	1055	1049	0.672264	236.667	236.333	83.3333	88	19722.2	20797.3	1241.5	1228.5	1.02423	238	237.5	86.1667
13	0.821687	278.667	272.5	96.5	97.5	26891.3	26568.8	1093	1147	0.873867	279.333	269	97	98.5	27095.3	26496.5	1186.5	1159	0.849628	276.167	272.5	97	99.1667	26788.2	27022.9	1226.5	1198	0.882171	276.667	268	96.8333	96.6667	26790.6	25906.7	1147	1195.5	1.01763	274.5	273.25	98.8333	97.25	27129.8	26573.6	1332.5	1350	1	284	276	99.5
14	0.560429	245.875	246.75	88	87	21637	21467.2	935.333	935.333	0.601957	249.25	248.25	88.75	85.75	22120.9	21287.4	941.667	941.667	0.495086	246.333	249	90.3333	87	22252.1	21663	931.333	923	0.470452	247.125	248.625	90.1667	89.5	22282.4	22251.9	895.667	874	0.837587	250.667	247.5	88	84.75	22058.7	20975.6	1141	1114.67	0.846988	250.667	251.25	89.6667
15	0.419523	241.125	249.333	94.1667	91	22705.9	22689.3	1028.67	994.333	0.460377	241.625	246.125	96.8333	94.75	23397.4	23320.3	975.667	973.333	0.553061	244.75	251.5	94.3333	96	23088.1	24144	1111	1106.5	0.480589	237.25	255.5	92.5	97	21945.6	24783.5	1038	1038.5	0.78234	243.333	250	91.1667	89	22183.9	22250	1240	1247.5	0.783778	249.167	252.167	93
16	0.717448	261.667	259.625	94.6667	94.375	24771.1	24502.1	1112	1102	0.614426	260.167	261	97.6667	92.875	25409.6	24240.4	1054	1051.67	0.739922	262.167	258.875	96	93.75	25168	24269.5	1146.5	1119.67	0.642741	255.75	266.667	96.25	94.75	24615.9	25266.7	1060	1087.33	0.884651	263.667	260.25	95.8333	95.75	25268.1	24918.9	1236	1173.67	0.800441	268.333	264.5	97
17	0.722754	272	267	93	97	25296	25899	1179	1129	0.80962	269.167	267.333	95.6667	96.75	25750.3	25864.5	1154	1195										0.789895	267.5	275	93.25	97.3333	24944.4	26766.7	1053	1076	1.04	268	265.333	93.3333	95.6667	25013.3	25383.6	1277	1278	1.02587	270.5	270.333	96.5
18	0.667298	219.75	213.125	87.5	88.375	19228.1	18834.9	976	970.333	0.70019	225.333	219.625	88	81.5	19829.3	17899.4	1018.67	1024.33	0.51875	222.25	214.125	87.125	87.875	19363.5	18816.2	905	885.25										0.728868	218.5	214.875	87.5	86.875	19118.8	18667.3	1068.5	1081	1.02394	224	216.25	79.8333
19	0.852495	263.333	262.125	95.75	94.875	25214.2	24869.1	1183	1183.67	0.931325	271	268	95	96.125	25745	25761.5	1163.5	1153	0.906546	266	260.75	92.8333	95.6667	24693.7	24945.1	1186	1195.67	0.900698	263.667	265.375	95.75	96.3333	25246.1	25564.5	1127	1125.67	1.50078	269	261.667	94.75	95	25487.8	24858.3	1513	1507.5	1.32079	268.5	270.333	96.5
20	0.636572	254.25	260.25	81.25	85.125	20657.8	22153.8	956.333	944	0.468056	259.75	259.4	89	86.75	23117.8	22502.9	854.333	861.25	0.589355	262	265.75	84	87.25	22008	23186.7	901.667	838.667	0.618274	257.75	257.5	88	86.25	22682	22209.4	912	906.667	0.9328	260.5	259.875	85.5	82.5	22272.8	21439.7	1091	1072	0.762947	260.625	260.625	84.625
21	0.923636	244.375	239.75	85.375	85.3333	20863.5	20458.7	1096	1095	0.799006	245.5	245	86.5	86.375	21235.8	21161.9	994	1003.67	0.889565	243.625	241.875	85.75	87.375	20890.8	21133.8	1045.67	1058	0.646094	244.7	239.7	87.8333	87.8333	21492.8	21053.6	858.75	858.5	1.02266	243.125	241.667	84.5	83.3333	20544.1	20138.9	1208.33	1231	1.04593	247.125	246.833	87.25
22	0.637316	264.625	270.167	91.25	94.1667	24147	25440.7	1171.33	1192.5	0.583792	264.25	265	96.5	97	25500.1	25705	1162.67	1135.5	0.668467	266	268	94.3333	94.3333	25092.7	25281.3	1201.67	1224.5	0.619108	262.25	271.333	96	97	25176	26319.3	1177.33	1177	1.10321	265	268.333	92.3333	94	24468.3	25223.3	1442	1382	1.25449	270.667	273	95.8333
23	0.659006	295.333	283.833	102.667	101.167	30320.9	28714.5	1053	1050	0.3697	289.5	284.333	104.25	101	30180.4	28717.7	846.5	872.667	0.472152	290.625	281.667	103.375	106.167	30043.4	29903.6	910.333	848.333	0.425116	291.5	282.875	102.5	104.5	29878.8	29560.4	948.333	973	0.866205	296	288.25	102.333	102	30290.7	29401.5	1313	1343	0.79383	299.333	290.5	101.833
24	0.502523	275.625	272.125	89	91.125	24530.6	24797.4	961	971.667	0.529412	278	275.5	89.5	93.125	24881	25655.9	954.667	997.333	0.431614	276	269.875	90.375	93.75	24943.5	25300.8	888.75	926.333	0.641864	278	274	90.25	94.5	25089.5	25893	1101	1119	0.664161	276.75	275.833	89	89.1667	24630.8	24595.1	1098.67	1116.5	0.637258	275.875	277.25	89.5
25	0.779017	242.25	248	92.75	89	22468.7	22072	1039.33	1048.5	0.645512	242.667	245.667	92.3333	91	22406.2	22355.7	900	929	0.678773	242.125	247.625	92.6667	92	22436.9	22781.5	999	1037.33	0.650897	243.5	248.875	95.3333	90	23213.7	22398.8	926.5	940.667	0.985749	238.75	244.667	93.75	89.6667	22382.8	21938.4	1253	1267.5	1.02139	243.667	258	94.6667
26	0.757905	270.333	262	94.8333	94.3333	25636.6	24715.3	1112	1114.67	0.653859	272.333	265.75	99.6667	94.875	27142.6	25213	1113.33	1102	0.636699	268.625	263.125	96.25	93.75	25855.2	24668	1060.33	1045	0.64813	267.375	267.5	95.125	93	25434	24877.5	1068.67	1033.33	0.877313	270.833	262.5	94.8333	94	25684	24675	1283	1243.5	0.919638	273.667	269.167	96.1667
27	0.724854	272.75	274.5	92.25	95.6667	25161.2	26260.5	990.333	937.333	0.750784	278	278.5	94	93.5	26132	26039.8	1039.67	1000.33	0.674177	276	273.75	92.75	95.6667	25599	26188.8	987.333	922	0.590015	265.667	268	92.5	93	24574.2	24924	862	825.333	1.12628	276	278.333	94.6667	94.3333	26128	26256.1	1364	1358	1.02102	282.667	280	93.3333
28	0.679825	276	274.5	103.667	100.333	28612	27541.5	1085.67	1066.33	0.740304	274.5	269.75	102	100.5	27999	27109.9	1008.33	988.667	0.738462	271.333	271.25	103.333	101.25	28037.8	27464.1	1087	1062	0.642409	270.75	272	103.75	99.25	28090.3	26996	994.333	960	1.03194	277.333	274.5	104.5	101.167	28981.3	27770.2	1367	1349	0.883716	277.167	277	104
29	0.867727	267.833	265.667	93.3333	90.5	24997.8	24042.8	1302.5	1313	0.911111	266	268.333	96.3333	93	25624.7	24955	1242.5	1222	0.984384	270.5	271	97.5	90.6667	26373.8	24570.7	1371.5	1365	0.945707	262	262.333	95.3333	92.6667	24977.3	24309.6	1249	1214.5	1.02249	260.167	266	94.5	89	24585.8	23674	1349.5	1337	1.01566	270.333	271.667	96.3333
30	0.862911	238.667	236.75	87	89	20764	21070.8	1128.5	1136	0.709488	239	238.5	89	88.5	21271	21107.2	977.667	1005	0.556765	235.5	237	89.8333	88	21155.8	20856	963.667	977.333	0.479659	236.2	237.5	86.75	91	20490.3	21612.5	818.25	812	1.21584	239.667	237.333	86.3333	90.3333	20691.2	21439.1	1333.5	1327	1.06842	237.667	241.667	88.3333
[truncated: 59 more columns]
